# Supplementary material for: Tip60 complex binds to active Pol II promoters and a subset of enhancers and co-regulates the c-Myc network in mouse embryonic stem cells
Source: Epigenetics Chromatin. 2015 Nov 6;8:45. doi: 10.1186/s13072-015-0039-z (PMC4636812; doi:10.1186/s13072-015-0039-z)
Supplement: Supplementary file 3 — 10.1186/s13072-015-0039-z. Summary of all ChIP-seq datasets used representing the number of unique reads and GEO accession numbers. [file 13072_2015_39_MOESM3_ESM.xlsx]

## Sheet: Blatt1
	unique reads	GEO accession number
control/Input	19.3 mio	GSM798320
Pol_II	6.7 mio	GSM307623
H3K4me3	8.8 mio	GSM307618
cMyc	6.6 mio	GSM288356
Oct4	4.9 mio	GSM288346
Sox2	4.8 mio	GSM288346
Nanog	8.4 mio	GSM288345
H3K27ac	11.5 mio	GSM594578
H3K9ac	23.0 mio	GSM775313
H4K16ac	69.0 mio	GSM1056596
H3K4me1	6.0 mio	GSM594577
H3K27me3	6.5 mio	GSM307619
p300	10.3 mio	GSM723018
DHS	31.0 mio	GSM1014154
